# Supplementary material for: Rapid and dynamic processing of face pareidolia in the human brain
Source: Nat Commun. 2020 Sep 9;11:4518. doi: 10.1038/s41467-020-18325-8 (PMC7481186; doi:10.1038/s41467-020-18325-8)
Supplement: Supplementary file 6 — Source Data [file 41467_2020_18325_MOESM6_ESM.zip]

Archive with 30 entries (27 files):
- SourceData/
- SourceData/Figure5a.mat
- __MACOSX/
- __MACOSX/SourceData/
- __MACOSX/SourceData/._Figure5a.mat
- SourceData/Figure5b.mat
- __MACOSX/SourceData/._Figure5b.mat
- SourceData/SupplementaryFigure2.mat
- __MACOSX/SourceData/._SupplementaryFigure2.mat
- SourceData/.DS_Store
- __MACOSX/SourceData/._.DS_Store
- SourceData/Figure2b.mat
- __MACOSX/SourceData/._Figure2b.mat
- SourceData/Figure2c.mat
- __MACOSX/SourceData/._Figure2c.mat
- SourceData/Figure1b.mat
- __MACOSX/SourceData/._Figure1b.mat
- SourceData/Figure7.mat
- SourceData/Figure6e.mat
- __MACOSX/SourceData/._Figure6e.mat
- SourceData/SupplementaryFigure3b.mat
- __MACOSX/SourceData/._SupplementaryFigure3b.mat
- SourceData/SupplementaryFigure3a.mat
- __MACOSX/SourceData/._SupplementaryFigure3a.mat
- SourceData/Figure6c.mat
- __MACOSX/SourceData/._Figure6c.mat
- SourceData/Figure6b.mat
- __MACOSX/SourceData/._Figure6b.mat
- SourceData/Figure6a.mat
- __MACOSX/SourceData/._Figure6a.mat
